# Supplementary material for: Survival of MS2 and Φ6 viruses in droplets as a function of relative humidity, pH, and salt, protein, and surfactant concentrations
Source: PLoS One. 2020 Dec 8;15(12):e0243505. doi: 10.1371/journal.pone.0243505 (PMC7723248; doi:10.1371/journal.pone.0243505)
Supplement: S1 File — (XLSX) [file pone.0243505.s001.xlsx]

## Sheet: MS2_ RH&NaCl
20% RH (PFU/mL)
	1 g/L NaCl	35 g/L NaCl
control 1	2200000000	1470000000
control 2	1330000000	1180000000
control 3	2150000000	1190000000
treatment 1	970000000	500000000
treatment 2	1150000000	440000000
treatment 3	840000000	730000000
50% RH (PFU/mL)
	1 g/L NaCl	35 g/L NaCl
control 1	1820000000	1510000000
control 2	2090000000	1220000000
control 3	1160000000	1370000000
treatment 1	470000000	296500000
treatment 2	332000000	338500000
treatment 3	375000000	265000000
80% RH (PFU/mL)
	1 g/L NaCl	35 g/L NaCl
control 1	2120000000	1140000000
control 2	1570000000	1230000000
control 3	1800000000	1140000000
treatment 1	1640000000	1090000000
treatment 2	1270000000	1260000000
treatment 3	2070000000	1040000000

## Sheet: MS2_RH&pH
20% RH (PFU/mL)
	pH=4.0	pH=7.0	pH=10.0
control 1	570000000	410000000	400000000
control 2	470000000	480000000	780000000
control 3	510000000	440000000	410000000
treatment 1	500000000	460000000	410000000
treatment 2	268000000	340000000	330000000
treatment 3	300000000	350000000	285000000
50% RH (PFU/mL)
	pH=4.0	pH=7.0	pH=10.0
control 1	1210000000	1220000000	1220000000
control 2	1330000000	1320000000	1160000000
control 3	1120000000	930000000	1290000000
treatment 1	395000000	365000000	307500000
treatment 2	400000000	410000000	265000000
treatment 3	254000000	245000000	131000000
80% RH (PFU/mL)
	pH=4.0	pH=7.0	pH=10.0
control 1	1060000000	1190000000	830000000
control 2	790000000	800000000	920000000
control 3	1050000000	840000000	960000000
treatment 1	570000000	1160000000	960000000
treatment 2	770000000	490000000	730000000
treatment 3	770000000	840000000	710000000

## Sheet: MS2_RH&protein
20% RH (PFU/mL)
	protein = 100	protein = 1000
control 1	290000000	180000000
control 2	190000000	160000000
control 3	240000000	140000000
treatment 1	174000000	114000000
treatment 2	140000000	89000000
treatment 3	157000000	69000000
50% RH (PFU/mL)
	protein = 100	protein = 1000
control 1	224000000	2.28e+08
control 2	2.4e+08	3.1e+08
control 3	200000000	198000000
treatment 1	272000000	207000000
treatment 2	160000000	125000000
treatment 3	182000000	150000000
80% RH (PFU/mL)
	protein = 100	protein = 1000
control 1	290000000	180000000
control 2	190000000	160000000
control 3	240000000	140000000
treatment 1	286000000	294000000
treatment 2	230000000	177000000
treatment 3	235000000	233000000

## Sheet: MS2_ RH&surfactant
20% RH (PFU/mL)
	surfactant = 0	surfactant= 1mg/L	surfactant= 10mg/L
control 1	104000000	93000000	99000000
control 2	88000000	79000000	92000000
control 3	84000000	83000000	80000000
treatment 1	49000000	70000000	114000000
treatment 2	77000000	68000000	98000000
treatment 3	74000000	60000000	78000000
50% RH (PFU/mL)
	surfactant = 0	surfactant= 1mg/L	surfactant= 10mg/L
control 1	104000000	93000000	99000000
control 2	88000000	79000000	92000000
control 3	84000000	83000000	80000000
treatment 1	21700000	21400000	14000000
treatment 2	16000000	18600000	8500000
treatment 3	16700000	60000000	7400000
80% RH (PFU/mL)
	surfactant = 0	surfactant= 1mg/L	surfactant= 10mg/L
control 1	104000000	93000000	99000000
control 2	88000000	79000000	92000000
control 3	84000000	83000000	80000000
treatment 1	40000000	55000000	93000000
treatment 2	41000000	59000000	137000000
treatment 3	48000000	109000000	112000000

## Sheet: phi6_RH&NaCl
20% RH (PFU/mL)
	1 g/L NaCl	35 g/L NaCl
control 1	75000000	66000000
control 2	95000000	67000000
control 3	99000000	52000000
treatment 1	2100000	7000000
treatment 2	6000000	4700000
treatment 3	2400000	6900000
50% RH (PFU/mL)
	1 g/L NaCl	35 g/L NaCl
control 1	75000000	66000000
control 2	95000000	67000000
control 3	99000000	52000000
treatment 1	52000	125000
treatment 2	127000	2600000
treatment 3	18000	4900000
80% RH (PFU/mL)
	1 g/L NaCl	35 g/L NaCl
control 1	75000000	66000000
control 2	95000000	67000000
control 3	99000000	52000000
treatment 1	2220000	700000
treatment 2	1480000	17000
treatment 3	0	6000

## Sheet: phi6_RH&pH
20% RH (PFU/mL)
	pH=4.0	pH=7.0	pH=10.0
control 1	NA	213000000	96000000
control 2	NA	230000000	71000000
control 3	NA	215000000	59000000
treatment 1	0	28000000	8100000
treatment 2	0	71000000	6500000
treatment 3	0	74000000	7900000
50% RH (PFU/mL)
	pH=4.0	pH=7.0	pH=10.0
control 1	NA	213000000	96000000
control 2	NA	230000000	71000000
control 3	NA	215000000	59000000
treatment 1	0	4800000	10000
treatment 2	0	4100000	10000
treatment 3	0	7000000	40000
80% RH (PFU/mL)
	pH=4.0	pH=7.0	pH=10.0
control 1	NA	213000000	96000000
control 2	NA	230000000	71000000
control 3	NA	215000000	59000000
treatment 1	0	2310000	93000
treatment 2	0	2110000	122000
treatment 3	0	1730000	NA

## Sheet: phi6_RH&protein
20% RH (PFU/mL)
	protein = 100	protein = 1000
control 1	207000000	121000000
control 2	194000000	180000000
control 3	121000000	190000000
treatment 1	57000000	72000000
treatment 2	57000000	59000000
treatment 3	730000	64000000
50% RH (PFU/mL)
	protein = 100	protein = 1000
control 1	207000000	121000000
control 2	194000000	180000000
control 3	121000000	190000000
treatment 1	1600000	27000000
treatment 2	25000000	25000000
treatment 3	4300000	18000000
80% RH (PFU/mL)
	protein = 100	protein = 1000
control 1	207000000	121000000
control 2	194000000	180000000
control 3	121000000	190000000
treatment 1	9700000	46000000
treatment 2	21100000	18100000
treatment 3	64000000	21500000

## Sheet: phi6_RH&surfactant
20% RH (PFU/mL)
	surfactant = 0	surfactant= 1mg/L	surfactant= 10mg/L
control 1	136000000	175000000	20200000
control 2	133000000	180000000	18100000
control 3	104000000	218000000	29700000
treatment 1	82000000	25000000	10000000
treatment 2	42000000	34000000	7100000
treatment 3	66000000	46000000	4500000
50% RH (PFU/mL)
	surfactant = 0	surfactant= 1mg/L	surfactant= 10mg/L
control 1	136000000	175000000	20200000
control 2	133000000	180000000	18100000
control 3	104000000	218000000	29700000
treatment 1	2300000	7100000	600000
treatment 2	3400000	12500000	50000
treatment 3	2500000	11000000	460000
80% RH (PFU/mL)
	surfactant = 0	surfactant= 1mg/L	surfactant= 10mg/L
control 1	136000000	175000000	20200000
control 2	133000000	180000000	18100000
control 3	104000000	218000000	29700000
treatment 1	780000	3600000	0
treatment 2	950000	4000000	0
treatment 3	800000	2600000	0
