# Supplementary material for: Survival of MS2 and Φ6 viruses in droplets as a function of relative humidity, pH, and salt, protein, and surfactant concentrations
Source: PLoS One. 2020 Dec 8;15(12):e0243505. doi: 10.1371/journal.pone.0243505 (PMC7723248; doi:10.1371/journal.pone.0243505)
Supplement: S2 File — (XLSX) [file pone.0243505.s002.xlsx]

## Sheet: 20% RH
Time (min)	mass (mg)											mass (mg)
	pure water-1	low NaCl-1	high NaCl-1	low SDS-1	high SDS-1	low BSA-1	high BSA-1	pH4	pH7	pH10		pure water-2	low NaCl-2	high NaCl-2	low SDS-2	high SDS-2	low BSA-2	high BSA-2	pH4-2	pH7-2	pH10-2
0	10.815	10.623	11.408	10.041	9.563	11.818	11.244	9.652	9.688	10.673		10.314	10.777	11.386	11.968	8.437	12.903	10.925	9.735	10.122	8.764
1	10.076	9.88	10.672	9.325	8.84	11.05	10.416	9.027	9.063	9.902		9.615	10.039	10.612	11.11	7.725	12.046	10.096	9.103	9.4	8.044
2	9.281	9.145	9.935	8.603	8.12	10.287	9.589	8.399	8.444	9.138		8.922	9.291	9.863	10.26	6.994	11.19	9.257	8.484	8.69	7.329
3	8.55	8.429	9.222	7.898	7.414	9.526	8.796	7.826	7.841	8.454		8.267	8.55	9.129	9.433	6.252	10.356	8.427	7.876	7.995	6.651
4	7.887	7.727	8.518	7.202	6.717	8.734	8.011	7.263	7.235	7.797		7.612	7.826	8.415	8.619	5.53	9.524	7.604	7.277	7.317	5.987
5	7.232	7.04	7.824	6.516	6.028	7.971	7.247	6.706	6.632	7.151		6.969	7.095	7.705	7.815	4.809	8.684	6.786	6.68	6.649	5.334
6	6.687	6.357	7.144	5.836	5.346	7.207	6.483	6.156	6.029	6.518		6.328	6.375	6.997	7.011	4.1	7.832	5.976	6.082	5.991	4.687
7	5.953	5.677	6.471	5.167	4.677	6.435	5.724	5.604	5.42	5.889		5.696	5.664	6.296	6.232	3.404	6.991	5.171	5.481	5.343	4.041
8	5.326	5.001	5.841	4.513	4.025	5.676	4.972	5.057	4.837	5.263		5.077	4.961	5.617	5.452	2.711	6.153	4.373	4.872	4.703	3.398
9	4.711	4.344	5.225	3.88	3.397	4.912	4.226	4.513	4.251	4.633		4.466	4.275	4.96	4.687	2.035	5.317	3.578	4.27	4.076	2.762
10	4.105	3.709	4.639	3.276	2.799	4.162	3.501	3.977	3.677	4.011		3.87	3.616	4.321	3.943	1.405	4.486	2.786	3.675	3.457	2.155
11	3.51	3.101	4.085	2.7	2.233	3.404	2.815	3.452	3.127	3.394		3.293	2.984	3.727	3.224	0.867	3.657	2.018	3.087	2.849	1.614
12	2.923	2.521	3.565	2.157	1.701	2.662	2.135	2.936	2.589	2.791		2.741	2.391	3.164	2.542	0.454	2.862	1.304	2.51	2.254	1.119
13	2.375	1.975	3.084	1.655	1.205	1.965	1.463	2.432	2.082	2.216		2.215	1.838	2.645	1.888	0.142	2.106	0.704	1.971	1.7	0.694
14	1.86	1.465	2.641	1.21	0.757	1.327	0.835	1.941	1.594	1.685		1.727	1.336	2.177	1.27	0.004	1.415	0.261	1.474	1.18	0.367
15	1.387	1.007	2.235	0.842	0.401	0.82	0.349	1.471	1.135	1.181		1.281	0.901	1.769	0.703	0	0.84	-0.031	1.024	0.681	0.08
16	0.962	0.619	1.889	0.531	0.185	0.469	0.074	1.054	0.744	0.702		0.912	0.535	1.41	0.253	0	0.345	-0.071	0.635	0.273	-0.136
17	0.577	0.314	1.581	0.281	0.067	0.222	0	0.704	0.442	0.292		0.609	0.257	1.129	-0.013	0	0	-0.076	0.329	0.044	-0.298
18	0.244	0.108	1.32	0.135	0.041	0.108	0	0.42	0.226	0.017		0.356	0.096	0.91	-0.118	0	-0.147	-0.079	0.105	-0.082	-0.325
19	-0.018	0.016	1.102	0.064	0.04	0.019	0	0.208	0.106	-0.117		0.163	0.036	0.726	-0.166	0	-0.189	-0.081	0.007	-0.136	-0.325
20	-0.161	0	0.912	0.037	0.038	0.007	0	0.092	0.051	-0.154		0.058	0.028	0.58	-0.167	0	-0.195	-0.083	-0.037	-0.15	-0.324
21	-0.205	0	0.75	0.039	0.039	0.008	0	0.046	0.041	-0.156		0.035	0.028	0.521	-0.167	0	-0.199	-0.084	-0.042	-0.15	-0.322
22	-0.204	0	0.638	0.04	0.041	0.009	0	0.041	0.042	-0.157		0.036	0.028	0.49	-0.167	0	-0.198	-0.085	-0.041	-0.151	-0.322
23	-0.201	0	0.553	0.43	0.044	0.011	0	0.043	0.044	-0.157		0.039	0.028	0.474	-0.167	0	-0.198	-0.085	-0.04	-0.151	-0.32
24	-0.197	0	0.512	0.43	0.044	0.011	0	0.044	0.045	-0.157		0.039	0.028	0.472	-0.167	0	-0.198	-0.085	-0.04	-0.151	-0.32
25	-0.197	0	0.501	0.43	0.044	0.011	0	0.047	0.045	-0.157		0.039	0.028	0.472	-0.167	0	-0.198	-0.085	-0.04	-0.151	-0.32
26	-0.197	0	0.495	0.43	0.044	0.011	0	0.047	0.045	-0.157		0.039	0.028	0.472	-0.167	0	-0.198	-0.085	-0.04	-0.151	-0.32
27	-0.197	0	0.494	0.43	0.044	0.011	0	0.047	0.045	-0.157		0.039	0.028	0.472	-0.167	0	-0.198	-0.085	-0.04	-0.151	-0.32
28	-0.197	0	0.495	0.43	0.044	0.011	0	0.047	0.045	-0.157		0.039	0.028	0.472	-0.167	0	-0.198	-0.085	-0.04	-0.151	-0.32
29	-0.197	0	0.495	0.43	0.044	0.011	0	0.047	0.045	-0.157		0.039	0.028	0.472	-0.167	0	-0.198	-0.085	-0.04	-0.151	-0.32
30	-0.197	0	0.495	0.43	0.044	0.011	0	0.047	0.045	-0.157		0.039	0.028	0.472	-0.167	0	-0.198	-0.085	-0.04	-0.151	-0.32
31	-0.197	0	0.495	0.43	0.044	0.011	0	0.047	0.045	-0.157		0.039	0.028	0.472	-0.167	0	-0.198	-0.085	-0.04	-0.151	-0.32
32	-0.197	0	0.495	0.43	0.044	0.011	0	0.047	0.045	-0.157		0.039	0.028	0.472	-0.167	0	-0.198	-0.085	-0.04	-0.151	-0.32
33	-0.197	0	0.495	0.43	0.044	0.011	0	0.047	0.045	-0.157		0.039	0.028	0.472	-0.167	0	-0.198	-0.085	-0.04	-0.151	-0.32
34	-0.197	0	0.495	0.43	0.044	0.011	0	0.047	0.045	-0.157		0.039	0.028	0.472	-0.167	0	-0.198	-0.085	-0.04	-0.151	-0.32
35	-0.197	0	0.495	0.43	0.044	0.011	0	0.047	0.045	-0.157		0.039	0.028	0.472	-0.167	0	-0.198	-0.085	-0.04	-0.151	-0.32
36	-0.197	0	0.495	0.43	0.044	0.011	0	0.047	0.045	-0.157		0.039	0.028	0.472	-0.167	0	-0.198	-0.085	-0.04	-0.151	-0.32
37	-0.197	0	0.495	0.43	0.044	0.011	0	0.047	0.045	-0.157		0.039	0.028	0.472	-0.167	0	-0.198	-0.085	-0.04	-0.151	-0.32
38	-0.197	0	0.495	0.43	0.044	0.011	0	0.047	0.045	-0.157		0.039	0.028	0.472	-0.167	0	-0.198	-0.085	-0.04	-0.151	-0.32
39	-0.197	0	0.495	0.43	0.044	0.011	0	0.047	0.045	-0.157		0.039	0.028	0.472	-0.167	0	-0.198	-0.085	-0.04	-0.151	-0.32
40	-0.197	0	0.495	0.43	0.044	0.011	0	0.047	0.045	-0.157		0.039	0.028	0.472	-0.167	0	-0.198	-0.085	-0.04	-0.151	-0.32
41	-0.197	0	0.495	0.43	0.044	0.011	0	0.047	0.045	-0.157		0.039	0.028	0.472	-0.167	0	-0.198	-0.085	-0.04	-0.151	-0.32
42	-0.197	0	0.495	0.43	0.044	0.011	0	0.047	0.045	-0.157		0.039	0.028	0.472	-0.167	0	-0.198	-0.085	-0.04	-0.151	-0.32
43	-0.197	0	0.495	0.43	0.044	0.011	0	0.047	0.045	-0.157		0.039	0.028	0.472	-0.167	0	-0.198	-0.085	-0.04	-0.151	-0.32
44	-0.197	0	0.495	0.43	0.044	0.011	0	0.047	0.045	-0.157		0.039	0.028	0.472	-0.167	0	-0.198	-0.085	-0.04	-0.151	-0.32
45	-0.197	0	0.495	0.43	0.044	0.011	0	0.047	0.045	-0.157		0.039	0.028	0.472	-0.167	0	-0.198	-0.085	-0.04	-0.151	-0.32
46	-0.197	0	0.495	0.43	0.044	0.011	0	0.047	0.045	-0.157		0.039	0.028	0.472	-0.167	0	-0.198	-0.085	-0.04	-0.151	-0.32
47	-0.197	0	0.495	0.43	0.044	0.011	0	0.047	0.045	-0.157		0.039	0.028	0.472	-0.167	0	-0.198	-0.085	-0.04	-0.151	-0.32
48	-0.197	0	0.495	0.43	0.044	0.011	0	0.047	0.045	-0.157		0.039	0.028	0.472	-0.167	0	-0.198	-0.085	-0.04	-0.151	-0.32
49	-0.197	0	0.495	0.43	0.044	0.011	0	0.047	0.045	-0.157		0.039	0.028	0.472	-0.167	0	-0.198	-0.085	-0.04	-0.151	-0.32
50	-0.197	0	0.495	0.43	0.044	0.011	0	0.047	0.045	-0.157		0.039	0.028	0.472	-0.167	0	-0.198	-0.085	-0.04	-0.151	-0.32
51	-0.197	0	0.495	0.43	0.044	0.011	0	0.047	0.045	-0.157		0.039	0.028	0.472	-0.167	0	-0.198	-0.085	-0.04	-0.151	-0.32
52	-0.197	0	0.495	0.43	0.044	0.011	0	0.047	0.045	-0.157		0.039	0.028	0.472	-0.167	0	-0.198	-0.085	-0.04	-0.151	-0.32
53	-0.197	0	0.495	0.43	0.044	0.011	0	0.047	0.045	-0.157		0.039	0.028	0.472	-0.167	0	-0.198	-0.085	-0.04	-0.151	-0.32
54	-0.197	0	0.495	0.43	0.044	0.011	0	0.047	0.045	-0.157		0.039	0.028	0.472	-0.167	0	-0.198	-0.085	-0.04	-0.151	-0.32
55	-0.197	0	0.495	0.43	0.044	0.011	0	0.047	0.045	-0.157		0.039	0.028	0.472	-0.167	0	-0.198	-0.085	-0.04	-0.151	-0.32
56	-0.197	0	0.495	0.43	0.044	0.011	0	0.047	0.045	-0.157		0.039	0.028	0.472	-0.167	0	-0.198	-0.085	-0.04	-0.151	-0.32
57	-0.197	0	0.495	0.43	0.044	0.011	0	0.047	0.045	-0.157		0.039	0.028	0.472	-0.167	0	-0.198	-0.085	-0.04	-0.151	-0.32
58	-0.197	0	0.495	0.43	0.044	0.011	0	0.047	0.045	-0.157		0.039	0.028	0.472	-0.167	0	-0.198	-0.085	-0.04	-0.151	-0.32
59	-0.197	0	0.495	0.43	0.044	0.011	0	0.047	0.045	-0.157		0.039	0.028	0.472	-0.167	0	-0.198	-0.085	-0.04	-0.151	-0.32
60	-0.197	0	0.495	0.43	0.044	0.011	0	0.047	0.045	-0.157		0.039	0.028	0.472	-0.167	0	-0.198	-0.085	-0.04	-0.151	-0.32

## Sheet: 50% RH
Time (min)	mass (mg)											mass (mg)
	pure water-1	low NaCl-1	high NaCl-1	low SDS-1	high SDS-1	low BSA-1	high BSA-1	pH4	pH7	pH10		pure water-2	low NaCl-2	high NaCl-2	low SDS-2	high SDS-2	low BSA-2	high BSA-2	pH4-2	pH7-2	pH10-2
0	8.808	10.614	9.059	8.901	10.235	12.112	11.262	9.824	10.018	9.977		11.721	9.514	9.858	9.506	9.544	11.645	10.479	11.842	10.361	9.056
1	8.408	10.252	8.705	8.533	9.907	11.737	10.811	9.483	9.631	9.572		11.339	9.041	9.411	9.065	9.029	11.152	9.974	10.444	9.944	8.572
2	7.989	9.808	8.337	8.103	9.56	11.269	10.345	9.139	9.259	9.163		10.94	8.577	8.97	8.627	8.509	10.647	9.474	10.016	9.537	8.12
3	7.592	9.457	7.981	7.72	9.231	10.857	9.891	8.816	8.901	8.765		10.562	8.147	8.56	8.19	7.994	10.152	8.974	9.595	9.132	7.709
4	7.203	9.134	7.622	7.352	8.905	10.465	9.441	8.503	8.546	8.368		10.192	7.74	8.147	7.758	7.484	9.661	8.481	9.177	8.722	7.286
5	6.815	8.813	7.272	6.984	8.587	10.081	8.996	8.194	8.191	7.973		9.823	7.35	7.739	7.328	6.977	9.172	7.989	8.761	8.306	6.865
6	6.42	8.504	6.918	6.623	8.271	9.698	8.55	7.889	7.834	7.579		9.453	6.971	7.336	6.9	6.472	8.687	7.5	8.344	7.89	6.447
7	6.047	8.193	6.567	6.263	7.955	9.316	8.107	7.587	7.474	7.184		9.093	6.599	6.937	6.475	5.973	8.199	7.012	7.923	7.477	6.028
8	5.665	7.884	6.215	5.89	7.639	8.933	7.663	7.287	7.11	6.783		8.721	6.231	6.542	6.05	5.477	7.718	6.527	7.495	7.063	5.609
9	5.284	7.573	5.87	5.542	7.322	8.552	7.22	6.989	6.74	6.381		8.344	5.864	6.151	5.63	4.984	7.239	6.043	7.064	6.655	5.191
10	4.91	7.263	5.523	5.182	7.01	8.171	6.782	6.69	6.372	5.979		7.97	5.501	5.767	5.211	4.496	6.761	5.563	6.639	6.251	4.774
11	4.537	6.951	5.187	4.823	6.693	7.799	6.342	6.389	6.014	5.592		7.605	5.14	5.39	4.796	4.011	6.285	5.084	6.215	5.849	4.357
12	4.171	6.633	4.852	4.479	6.38	7.408	5.901	6.086	5.662	5.208		7.243	4.781	5.022	4.386	3.529	5.811	4.607	5.792	5.453	3.952
13	3.812	6.322	4.524	4.129	6.067	7.028	5.463	5.775	5.311	4.852		6.884	4.428	4.664	3.981	3.061	5.336	4.133	5.381	5.061	3.549
14	3.46	6.005	4.197	3.785	5.751	6.648	5.024	5.464	4.962	4.491		6.531	4.07	4.317	3.584	2.631	4.864	3.662	4.976	4.671	3.153
15	3.116	5.69	3.882	3.442	5.44	6.27	4.588	5.162	4.617	4.134		6.179	3.735	3.982	3.197	2.229	4.394	3.192	4.577	4.281	2.769
16	2.782	5.375	3.587	3.121	5.127	5.891	4.161	4.868	4.273	3.784		5.828	3.399	3.662	2.82	1.83	3.927	2.747	4.185	3.897	2.393
17	2.459	5.058	3.298	2.801	4.815	5.511	3.758	4.576	3.929	3.438		5.481	3.069	3.357	2.453	1.431	3.46	2.344	3.8	3.517	2.034
18	2.147	4.736	3.024	2.492	4.512	5.135	3.359	4.288	3.587	3.1		5.14	2.748	3.064	2.096	1.037	3.002	1.956	3.419	3.141	1.694
19	1.845	4.429	2.762	2.196	4.204	4.757	2.974	4.005	3.25	2.764		4.804	2.435	2.788	1.752	0.757	2.567	1.586	3.047	2.774	1.382
20	1.561	4.127	2.512	1.925	3.897	4.38	2.614	3.726	2.947	2.431		4.475	2.131	2.527	1.41	0.38	2.157	1.247	2.681	2.425	1.085
21	1.295	3.822	2.274	1.665	3.591	4.004	2.28	3.452	2.641	2.104		4.152	1.837	2.284	1.101	0.17	1.772	0.919	2.324	2.089	0.827
22	1.052	3.519	2.051	1.402	3.282	3.629	1.983	3.183	2.34	1.784		3.834	1.557	2.058	0.796	0.062	1.411	0.588	1.981	1.776	0.606
23	0.831	3.217	1.844	1.162	2.982	3.26	1.705	2.92	2.044	1.483		3.523	1.288	1.852	0.521	0.029	1.086	0.329	1.65	1.476	0.411
24	0.629	2.928	1.65	0.935	2.681	2.9	1.431	2.659	1.758	1.205		3.219	1.038	1.667	0.321	0.027	0.819	0.088	1.343	1.191	0.247
25	0.451	2.644	1.473	0.711	2.379	2.563	1.189	2.402	1.482	0.957		2.923	0.809	1.505	0.177	0.027	0.607	-0.009	1.057	0.929	0.112
26	0.31	2.364	1.326	0.514	2.08	2.246	0.957	2.149	1.224	0.739		2.635	0.609	1.363	0.081	0.027	0.435	-0.012	0.814	0.694	0.024
27	0.2	2.094	1.192	0.345	1.779	1.935	0.729	1.897	1	0.546		2.355	0.44	1.242	0.036	0.027	0.266	-0.014	0.598	0.476	0
28	0.106	1.84	1.078	0.22	1.481	1.638	0.513	1.661	0.801	0.379		2.081	0.311	1.134	0.023	0.027	0.119	-0.014	0.414	0.286	0
29	0.037	1.595	0.979	0.102	1.2	1.361	0.338	1.436	0.619	0.229		1.811	0.219	1.045	0.022	0.027	0.025	-0.014	0.275	0.144	0
30	-0.002	1.371	0.895	0	0.931	1.102	0.21	1.221	0.443	0.105		1.549	0.15	0.972	0.022	0.027	0.008	-0.014	0.167	0.065	0
31	-0.029	1.159	0.824	-0.041	0.682	0.88	0.109	1.019	0.285	0.033		1.299	0.11	0.919	0.022	0.027	0.007	-0.014	0.085	0.023	0
32	-0.052	0.963	0.764	-0.052	0.47	0.685	0.04	0.829	0.159	0.015		1.061	0.084	0.873	0.022	0.027	0.007	-0.014	0.04	0.004	0
33	-0.062	0.785	0.716	-0.054	0.307	0.501	0	0.667	0.09	0.014		0.837	0.069	0.831	0.022	0.027	0.007	-0.014	0.018	0.003	0
34	-0.062	0.623	0.677	-0.054	0.171	0.329	0	0.519	0.043	0.014		0.632	0.064	0.795	0.022	0.027	0.007	-0.014	0.009	0	0
35	-0.062	0.48	0.642	-0.054	0.067	0.183	0	0.383	0.02	0.014		0.449	0.064	0.757	0.022	0.027	0.007	-0.014	0.008	0	0
36	-0.062	0.354	0.608	-0.056	0.004	0.037	0	0.257	0.019	0.014		0.287	0.064	0.709	0.022	0.027	0.007	-0.014	0.008	0	0
37	-0.062	0.243	0.567	-0.057	0	-0.064	0	0.151	0.019	0.014		0.156	0.063	0.645	0.022	0.027	0.007	-0.014	0.008	0	0
38	-0.065	0.154	0.518	-0.059	0	-0.084	0	0.069	0.019	0.014		0.067	0.063	0.58	0.022	0.027	0.007	-0.014	0.008	0	0
39	-0.065	0.087	0.466	-0.059	0	-0.085	0	0.014	0.019	0.014		0.022	0.063	0.522	0.022	0.027	0.007	-0.014	0.008	0	0
40	-0.065	0.039	0.409	-0.059	0	-0.088	0	0	0.019	0.014		0.011	0.063	0.478	0.022	0.027	0.007	-0.014	0.008	0	0
41	-0.065	0.013	0.362	-0.06	0	-0.089	0	0	0.019	0.014		0.011	0.063	0.448	0.022	0.027	0.007	-0.014	0.008	0	0
42	-0.067	0.004	0.323	-0.06	0	-0.086	0	0	0.019	0.014		0.011	0.063	0.429	0.022	0.027	0.007	-0.014	0.008	0	0
43	-0.067	0	0.3	-0.061	0	-0.087	0	0	0.019	0.014		0.011	0.063	0.417	0.022	0.027	0.007	-0.014	0.008	0	0
44	-0.067	0	0.288	-0.062	0	-0.087	0	0	0.019	0.014		0.011	0.063	0.41	0.022	0.027	0.007	-0.014	0.008	0	0
45	-0.067	0	0.28	-0.062	0	-0.087	0	0	0.019	0.014		0.011	0.063	0.405	0.022	0.027	0.007	-0.014	0.008	0	0
46	-0.067	0	0.274	-0.063	0	-0.093	0	0	0.019	0.014		0.011	0.063	0.405	0.022	0.027	0.007	-0.014	0.008	0	0
47	-0.067	0	0.27	-0.063	0	-0.093	0	0	0.019	0.014		0.011	0.063	0.405	0.022	0.027	0.007	-0.014	0.008	0	0
48	-0.069	0	0.266	-0.064	0	-0.093	0	0	0.019	0.014		0.011	0.063	0.405	0.022	0.027	0.007	-0.014	0.008	0	0
49	-0.069	0	0.264	-0.065	0	-0.093	0	0	0.019	0.014		0.011	0.063	0.405	0.022	0.027	0.007	-0.014	0.008	0	0
50	-0.069	0	0.262	-0.066	0	-0.094	0	0	0.019	0.014		0.011	0.063	0.405	0.022	0.027	0.007	-0.014	0.008	0	0
51	-0.07	0	0.261	-0.067	0	-0.094	0	0	0.019	0.014		0.011	0.063	0.405	0.022	0.027	0.007	-0.014	0.008	0	0
52	-0.07	0	0.261	-0.067	0	-0.094	0	0	0.019	0.014		0.011	0.063	0.405	0.022	0.027	0.007	-0.014	0.008	0	0
53	-0.07	0	0.259	-0.068	0	-0.094	0	0	0.019	0.014		0.011	0.063	0.405	0.022	0.027	0.007	-0.014	0.008	0	0
54	-0.071	0	0.259	-0.07	0	-0.094	0	0	0.019	0.014		0.011	0.063	0.405	0.022	0.027	0.007	-0.014	0.008	0	0
55	-0.071	0	0.258	-0.07	0	-0.094	0	0	0.019	0.014		0.011	0.063	0.405	0.022	0.027	0.007	-0.014	0.008	0	0
56	-0.073	0	0.258	-0.071	0	-0.094	0	0	0.019	0.014		0.011	0.063	0.405	0.022	0.027	0.007	-0.014	0.008	0	0
57	-0.073	0	0.257	-0.071	0	-0.094	0	0	0.019	0.014		0.011	0.063	0.405	0.022	0.027	0.007	-0.014	0.008	0	0
58	-0.073	0	0.255	-0.072	0	-0.095	0	0	0.019	0.014		0.011	0.063	0.405	0.022	0.027	0.007	-0.014	0.008	0	0
59	-0.073	0	0.255	-0.073	0	-0.095	0	0	0.019	0.014		0.011	0.063	0.405	0.022	0.027	0.007	-0.014	0.008	0	0
60	-0.073	0	0.253	-0.074	0	-0.095	0	0	0.019	0.014		0.011	0.063	0.405	0.022	0.027	0.007	-0.014	0.008	0	0

## Sheet: 80% RH
Time (min)	mass (mg)											mass (mg)
	pure water-1	low NaCl-1	high NaCl-1	low SDS-1	high SDS-1	low BSA-1	high BSA-1	pH4	pH7	pH10		pure water-2	low NaCl-2	high NaCl-2	low SDS-2	high SDS-2	low BSA-2	high BSA-2	pH4-2	pH7-2	pH10-2
0	9.85	9.488	11.038	10.525	10.951	12.147	11.081	9.926	10.107	9.801		9.441	9.355	11.685	9.306	10.8	12.896	12.769	10.249	10.825	9.442
1	9.732	9.333	10.912	10.389	10.78	12.002	11.006	9.799	9.935	9.657		9.31	9.194	11.541	9.121	10.713	12.692	12.573	10.065	10.685	9.274
2	9.619	9.201	10.778	10.252	10.614	11.85	10.92	9.668	9.774	9.505		9.182	9.029	11.403	8.941	10.523	12.515	12.374	9.887	10.548	9.107
3	9.504	9.058	10.66	10.116	10.446	11.721	10.825	9.527	9.618	9.349		9.063	8.867	11.251	8.763	10.33	12.326	12.168	9.712	10.399	8.96
4	9.373	8.908	10.533	9.975	10.28	11.58	10.727	9.382	9.456	9.192		8.943	8.719	11.094	8.579	10.135	12.134	11.961	9.542	10.252	8.809
5	9.241	8.758	10.403	9.832	10.113	11.441	10.629	9.222	9.295	9.036		8.823	8.561	10.937	8.397	9.937	11.941	11.759	9.373	10.101	8.65
6	9.107	8.607	10.273	9.688	9.945	11.303	10.529	9.04	9.126	8.87		8.703	8.397	10.778	8.221	9.737	11.745	11.555	9.202	9.944	8.481
7	8.974	8.459	10.142	9.543	9.775	11.177	10.427	8.837	8.94	8.692		8.582	8.236	10.617	8.036	9.537	11.547	11.348	9.027	9.774	8.293
8	8.837	8.305	10.009	9.398	9.601	11.055	10.326	8.639	8.737	8.5		8.461	8.073	10.456	7.857	9.332	11.348	11.138	8.85	9.592	8.099
9	8.7	8.151	9.875	9.252	9.433	10.933	10.222	8.479	8.539	8.319		8.339	7.911	10.293	7.675	9.127	11.147	10.927	8.671	9.404	7.909
10	8.56	8	9.741	9.104	9.262	10.814	10.118	8.344	8.353	8.14		8.216	7.744	10.129	7.495	8.912	10.945	10.717	8.492	9.243	7.751
11	8.418	7.842	9.604	8.954	9.093	10.694	10.013	8.197	8.208	8.001		8.092	7.581	9.964	7.315	8.714	10.742	10.505	8.325	9.087	7.573
12	8.275	7.683	9.476	8.804	8.923	10.575	9.907	8.048	8.027	7.829		7.967	7.415	9.799	7.132	8.505	10.537	10.289	8.152	8.938	7.407
13	8.139	7.526	9.345	8.653	8.755	10.458	9.8	7.894	7.849	7.655		7.841	7.249	9.631	6.952	8.297	10.333	10.075	7.981	8.781	7.242
14	8.009	7.365	9.214	8.5	8.58	10.342	9.693	7.721	7.669	7.482		7.713	7.084	9.465	6.771	8.085	10.128	9.862	7.807	8.621	7.076
15	7.885	7.205	9.079	8.348	8.417	10.227	9.584	7.524	7.492	7.308		7.585	6.917	9.297	6.589	7.874	9.921	9.647	7.631	8.461	6.905
16	7.762	7.043	8.943	8.193	8.247	10.112	9.474	7.313	7.308	7.132		7.454	6.747	9.13	6.41	7.657	9.714	9.431	7.459	8.299	6.73
17	7.629	6.88	8.815	8.037	8.081	9.997	9.365	7.107	7.129	6.96		7.322	6.581	8.962	6.228	7.449	9.505	9.214	7.284	8.137	6.565
18	7.49	6.713	8.683	7.881	7.911	9.882	9.254	6.931	6.953	6.791		7.188	6.413	8.794	6.048	7.243	9.297	8.997	7.111	7.974	6.395
19	7.365	6.545	8.552	7.724	7.743	9.769	9.142	6.786	6.775	6.618		7.053	6.246	8.625	5.87	7.053	9.088	8.782	6.939	7.811	6.229
20	7.232	6.379	8.425	7.566	7.573	9.657	9.029	6.637	6.597	6.447		6.917	6.078	8.455	5.692	6.849	8.878	8.565	6.767	7.651	6.066
21	7.105	6.208	8.295	7.407	7.403	9.544	8.916	6.49	6.421	6.281		6.78	5.908	8.287	5.514	6.645	8.667	8.348	6.595	7.495	5.901
22	6.975	6.034	8.164	7.247	7.235	9.433	8.802	6.338	6.242	6.111		6.643	5.741	8.118	5.334	6.445	8.456	8.132	6.425	7.339	5.734
23	6.844	5.863	8.034	7.086	7.067	9.318	8.688	6.15	6.066	5.941		6.505	5.573	7.949	5.152	6.236	8.244	7.915	6.254	7.179	5.568
24	6.719	5.691	7.904	6.937	6.899	9.209	8.574	5.967	5.888	5.773		6.365	5.405	7.779	4.977	6.031	8.03	7.7	6.085	7.02	5.403
25	6.59	5.511	7.777	6.786	6.73	9.097	8.458	5.757	5.708	5.607		6.229	5.239	7.611	4.795	5.832	7.817	7.486	5.917	6.864	5.24
26	6.46	5.341	7.651	6.629	6.56	8.986	8.342	5.553	5.531	5.441		6.095	5.071	7.442	4.62	5.63	7.602	7.27	5.747	6.707	5.078
27	6.33	5.166	7.523	6.476	6.389	8.876	8.222	5.39	5.352	5.272		5.958	4.905	7.274	4.446	5.427	7.387	7.054	5.577	6.549	4.914
28	6.207	4.987	7.398	6.318	6.22	8.766	8.107	5.244	5.176	5.109		5.819	4.738	7.106	4.274	5.222	7.171	6.838	5.411	6.393	4.753
29	6.079	4.81	7.272	6.165	6.051	8.653	7.997	5.097	5	4.944		5.679	4.572	6.94	4.104	5.019	6.954	6.623	5.243	6.236	4.59
30	5.953	4.632	7.15	6.007	5.882	8.541	7.891	4.949	4.822	4.77		5.539	4.406	6.774	3.936	4.814	6.736	6.408	5.077	6.079	4.431
31	5.82	4.457	7.029	5.856	5.713	8.434	7.783	4.795	4.649	4.619		5.397	4.244	6.608	3.77	4.613	6.52	6.195	4.919	5.922	4.273
32	5.694	4.308	6.906	5.703	5.545	8.325	7.677	4.616	4.474	4.457		5.257	4.08	6.445	3.601	4.412	6.302	5.981	4.744	5.767	4.115
33	5.564	4.159	6.784	5.548	5.378	8.215	7.567	4.422	4.3	4.296		5.115	3.917	6.281	3.437	4.21	6.084	5.767	4.581	5.61	3.958
34	5.437	4.007	6.662	5.397	5.208	8.106	7.457	4.211	4.125	4.137		4.974	3.754	6.119	3.276	4.011	5.868	5.555	4.419	5.454	3.803
35	5.31	3.847	6.542	5.247	5.041	7.997	7.351	4.026	3.957	3.976		4.833	3.594	5.958	3.114	3.815	5.654	5.342	4.254	5.298	3.645
36	5.181	3.685	6.421	5.093	4.871	7.885	7.244	3.881	3.785	3.819		4.695	3.433	5.803	2.954	3.613	5.438	5.129	4.094	5.142	3.492
37	5.048	3.531	6.303	4.941	4.705	7.779	7.138	3.747	3.619	3.661		4.554	3.273	5.647	2.799	3.411	5.227	4.919	3.936	4.987	3.34
38	4.922	3.37	6.187	4.794	4.535	7.671	7.031	3.597	3.448	3.504		4.417	3.115	5.507	2.641	3.213	5.016	4.71	3.778	4.832	3.186
39	4.799	3.212	6.068	4.647	4.368	7.565	6.925	3.456	3.284	3.35		4.276	2.957	5.362	2.487	3.015	4.803	4.502	3.622	4.675	3.034
40	4.671	3.055	5.951	4.498	4.204	7.461	6.819	3.301	3.124	3.199		4.136	2.801	5.213	2.336	2.819	4.592	4.297	3.468	4.523	2.887
41	4.543	2.905	5.834	4.35	4.04	7.354	6.707	3.127	2.961	3.047		3.997	2.649	5.071	2.182	2.624	4.384	4.101	3.314	4.367	2.738
42	4.414	2.76	5.721	4.207	3.874	7.243	6.604	2.941	2.804	2.899		3.856	2.497	4.964	2.033	2.428	4.176	3.904	3.161	4.212	2.593
43	4.291	2.611	5.61	4.06	3.709	7.127	6.498	2.747	2.646	2.754		3.717	2.348	4.79	1.884	2.237	3.967	3.709	3.011	4.058	2.453
44	4.16	2.465	5.502	3.918	3.545	7.013	6.389	2.584	2.491	2.614		3.578	2.201	4.654	1.741	2.045	3.76	3.512	2.862	3.905	2.314
45	4.041	2.322	5.393	3.778	3.382	6.895	6.281	2.45	2.338	2.474		3.44	2.058	4.52	1.569	1.855	3.556	3.315	2.714	3.753	2.179
46	3.909	2.18	5.285	3.639	3.219	6.78	6.168	2.335	2.19	2.336		3.303	1.916	4.391	1.47	1.674	3.36	3.119	2.57	3.604	2.047
47	3.79	2.048	5.176	3.504	3.059	6.671	6.056	2.206	2.042	2.205		3.166	1.778	4.263	1.344	1.497	3.165	2.925	2.427	3.454	1.92
48	3.661	1.917	5.07	3.373	2.901	6.559	5.945	2.077	1.901	2.069		3.031	1.642	4.138	1.225	1.331	2.97	2.731	2.284	3.31	1.789
49	3.534	1.778	4.966	3.243	2.741	6.447	5.834	1.929	1.762	1.936		2.928	1.508	4.016	1.108	1.166	2.779	2.537	2.144	3.161	1.665
50	3.406	1.649	4.864	3.108	2.581	6.334	5.719	1.768	1.625	1.804		2.761	1.377	3.898	0.996	1.006	2.585	2.344	2.005	3.016	1.543
51	3.287	1.523	4.764	2.978	2.424	6.22	5.601	1.604	1.492	1.675		2.627	1.251	3.78	0.887	0.85	2.396	2.153	1.87	2.873	1.425
52	3.164	1.396	4.665	2.849	2.264	6.104	5.488	1.446	1.36	1.548		2.496	1.128	3.669	0.787	0.697	2.219	1.971	1.739	2.731	1.309
53	3.043	1.284	4.567	2.72	2.104	5.992	5.374	1.333	1.233	1.426		2.364	1.008	3.559	0.688	0.558	2.053	1.787	1.61	2.588	1.195
54	2.923	1.166	4.469	2.592	1.94	5.881	5.26	1.231	1.109	1.304		2.235	0.892	3.453	0.591	0.426	1.893	1.611	1.483	2.448	1.088
55	2.804	1.056	4.372	2.467	1.793	5.771	5.146	1.119	0.989	1.185		2.107	0.783	3.35	0.499	0.308	1.731	1.434	1.357	2.31	0.984
56	2.69	0.95	4.276	2.343	1.638	5.659	5.033	1.014	0.878	1.074		1.981	0.678	3.251	0.406	0.203	1.573	1.259	1.237	2.174	0.881
57	2.569	0.849	4.181	2.219	1.488	5.549	4.918	0.91	0.768	0.962		1.857	0.58	3.154	0.316	0.116	1.415	1.101	1.117	2.039	0.786
58	2.451	0.749	4.089	2.097	1.346	5.438	4.804	0.792	0.662	0.856		1.733	0.488	3.062	0.237	0.051	1.257	0.968	1.006	1.905	0.696
59	2.333	0.651	3.997	1.976	1.209	5.328	4.685	0.669	0.561	0.76		1.614	0.404	2.977	0.171	0.008	1.107	0.841	0.898	1.773	0.611
60	2.215	0.556	3.909	1.856	1.08	5.218	4.566	0.554	0.466	0.661		1.497	0.327	2.887	0.115	0	0.965	0.717	0.797	1.646	0.528
